# Supplementary material for: Effectiveness and safety of auricular therapy for polycystic ovary syndrome: a systematic review and meta-analysis
Source: Front Endocrinol (Lausanne). 2026 Mar 4;17:1726938. doi: 10.3389/fendo.2026.1726938 (PMC12995678; doi:10.3389/fendo.2026.1726938)
Supplement: Supplementary Table 1 — S3 Summary of Findings. [file Table3.xlsx]

## Sheet: Sheet1
Outcome	No. of Studies	MD (Mean Difference)	CI (95% CI)	I²	P-value	Revised Certainty of Evidence	Revised Downgrade Reason/Explanation
AT combined with Traditional Chinese Medicine (TCM) formula vs TCM formula alone
BMI	4 RCTs	-0.82	-1.60 to -0.03	0	0.04	Moderate	Downgrade: Imprecision. Despite a statistically significant reduction in BMI and low heterogeneity (I² = 0%), the 95% CI (-1.60 to -0.03) remained relatively wide and approached the null effect. Furthermore, the limited sample sizes of individual studies contributed to the imprecision of the effect estimate. Consequently, the certainty of evidence was downgraded by one level for imprecision.
WHR	3 RCTs	-0.02	-0.08 to 0.04	0.91	0.56	Low	Downgrade: Inconsistency, Imprecision. The evidence was downgraded for serious inconsistency due to substantial heterogeneity among studies (I² = 91%), suggesting considerable variation in treatment effects. Moreover, the 95% CI (-0.08 to 0.04) crossed the null effect and was relatively wide, indicating imprecision. Therefore, the certainty was downgraded by two levels.
LH	5 RCTs	-0.52	-1.41 to 0.37	0.66	0.25	Low	Downgrade: Inconsistency, Imprecision. Although five studies were included, moderate heterogeneity (I² = 66%) suggested variation in results, warranting one downgrade for inconsistency. The 95% CI (-1.41 to 0.37) included the null effect, indicating potential imprecision. As such, the certainty was downgraded by two levels.
LH/FSH	5 RCTs	-0.11	-0.29 to 0.08	0.72	0.26	Low	Downgrade: Inconsistency, Imprecision. Substantial heterogeneity (I² = 72%) was observed among the included studies, indicating inconsistency. The confidence interval (-0.29 to 0.08) crossed the null value, implying imprecision. Therefore, the evidence was downgraded two levels.
T (Testosterone)	6 RCTs	-0.03	-0.07 to 0.01	0.45	0.1	Moderate	Downgrade: Imprecision. Although the studies had acceptable methodological quality and heterogeneity was moderate (I² = 45%), the effect size was small (-0.03) and the confidence interval (-0.07 to 0.01) was narrow but included the null value. This led to one downgrade due to imprecision.
FBG (Fasting Blood Glucose)	2 RCTs	-0.07	-0.46 to 0.31	0.63	0.7	Low	Downgrade: Inconsistency, Imprecision. Two studies were included, with moderate heterogeneity (I² = 63%), indicating some inconsistency in treatment effects. Moreover, the 95% CI (-0.46 to 0.31) crossed the null, indicating imprecision. Therefore, the certainty of evidence was downgraded by two levels due to inconsistency and imprecision.
FINS (Fasting Insulin)	2 RCTs	-0.58	-2.37 to 1.21	0.03	0.52	Low	Downgrade: Imprecision. The analysis was based on only two studies. Despite very low heterogeneity (I² = 3%), the 95% CI (-2.37 to 1.21) was wide and crossed the null effect, and the effect was not statistically significant (P = 0.52). This indicates serious imprecision due to the limited number of studies and the wide, non-significant confidence interval. Therefore, the certainty of evidence was…
HOMA-IR	2 RCTs	-0.27	-0.99 to 0.46	0.52	0.47	Low	Downgrade: Inconsistency, Imprecision. Moderate heterogeneity (I² = 52%) was observed in the only two included studies, suggesting some variability in results, thus warranting one downgrade for inconsistency. Additionally, the 95% CI (-0.99 to 0.46) included the null effect, and given the limited number of studies, this indicated imprecision, warranting a further downgrade. In summary, the certai…
SAS (Self-Rating Anxiety Scale)	2 RCTs	-3.81	-6.26 to -1.36	0	0.002	Moderate	Downgrade: Imprecision. Although the pooled effect was statistically significant and heterogeneity was low (I² = 0%), the number of included studies was small (n = 2) and the total sample size limited. The confidence interval (-6.26 to -1.36) was relatively wide, warranting a downgrade for imprecision.
SDS (Self-Rating Depression Scale)	2 RCTs	-4.22	-7.74 to -0.69	0.41	0.02	Moderate	Downgrade: Imprecision. Similar to SAS, the SDS outcome showed a significant pooled effect with low heterogeneity (I² = 41%). However, only two studies were included and the confidence interval (-7.74 to -0.69) was relatively wide. Therefore, the certainty was downgraded due to imprecision.
AT combined with metformin versus metformin alone
BMI	5 RCTs	-0.77	-1.23 to -0.31	0.83	0.0009	Low	Downgrade: Inconsistency, Imprecision. Substantial heterogeneity (I² = 83%) was observed among studies, indicating variation in treatment effects, thus warranting one downgrade for inconsistency. Although the effect size was statistically significant (P < 0.001), the 95% CI (-1.23 to -0.31) was relatively wide, and the number of included studies (5 RCTs) might not provide optimal information size…
WHR	4 RCTs	-0.03	-0.05 to -0.02	0.71	< 0.0001	Moderate	Downgrade: Inconsistency. Significant heterogeneity (I² = 71%) was present among studies, indicating variability in treatment effects, which warranted one downgrade for inconsistency. However, the 95% CI (-0.05 to -0.02) was relatively narrow and did not cross the null effect, showing strong statistical significance (P < 0.0001), which indicates good precision, thus no additional downgrade for im…
LH	3 RCTs	-0.81	-1.05 to -0.57	0.24	< 0.0001	High	No downgrade. The evidence for LH is strong, with a large effect size (MD = -0.81) and statistically significant results (P < 0.0001). The I² value of 24% indicates low heterogeneity, suggesting that the studies are consistent. Therefore, the certainty of evidence remains high.
LH/FSH	3 RCTs	-0.18	-0.39 to 0.02	0.74	0.09	Low	Downgrade: Inconsistency, Imprecision. Although the effect size for LH/FSH was small, it was not statistically significant (P = 0.09). The I² value of 74% indicates substantial heterogeneity, suggesting variation in treatment effects across studies. The 95% CI (-0.39 to 0.02) crossed the null effect and was relatively wide, indicating imprecision. Therefore, the certainty of evidence was downgrad…
T	3 RCTs	-0.04	-0.12 to 0.04	0.81	0.34	Low	Downgrade: Inconsistency, Imprecision. Substantial heterogeneity (I² = 81%) was observed among the studies, indicating variation in treatment effects, which warranted one downgrade for inconsistency. The 95% CI (-0.12 to 0.04) was wide and crossed the null effect, and the effect size was small and not statistically significant (P = 0.34), indicating imprecision, which warranted an additional down…
FBG	4 RCTs	-0.14	-0.36 to 0.08	0.91	0.21	Low	Downgrade: Inconsistency, Imprecision. The effect size for FBG was small and not statistically significant (P = 0.21). The I² value of 91% indicates very high heterogeneity, suggesting that the results vary widely across studies. The 95% CI (-0.36 to 0.08) crossed the null effect, indicating imprecision. Therefore, the certainty of evidence was downgraded by two levels.
FINS	4 RCTs	-0.83	-1.68 to 0.01	0.95	0.05	Low	Downgrade: Inconsistency, Imprecision. The effect size for FINS was large, but the P-value was on the threshold of significance (P = 0.05). The I² value of 95% indicates very high heterogeneity, and the 95% CI (-1.68 to 0.01) crossed the null effect, indicating imprecision. Therefore, the certainty of evidence was downgraded by two levels.
HOMA-IR	4 RCTs	-0.27	-0.55 to 0.02	0.97	0.07	Low	Downgrade: Inconsistency, Imprecision. Although the effect size for HOMA-IR was moderate, it was not statistically significant (P = 0.07). The very high I² value (97%) suggested substantial heterogeneity across studies, and the 95% CI (-0.55 to 0.02) crossed the null effect, indicating imprecision. Therefore, the certainty of evidence was downgraded by two levels.
SAS	-	-	-	-	-	-	No data available.
SDS	-	-	-	-	-	-	No data available.
AT combined with acupuncture versus acupuncture alone
BMI	1RCT	-3.21	-5.09 to -1.33	-	0.0008	Moderate	Downgrade: Imprecision. This evidence was derived from a single Randomized Controlled Trial (1 RCT), which inherently limits the total sample size and generalizability of the findings. Despite a large and statistically significant effect size, a single study typically warrants a downgrade for imprecision due to limited optimal information size. Consequently, the certainty was downgraded by one le…
WHR	1RCT	-0.03	-0.33 to 0.27	-	0.84	Low	Downgrade: Imprecision. The effect size for WHR was very small and not statistically significant (P = 0.84). Given the data from only 1 RCT and the lack of precision in the effect estimate, the certainty of the evidence was downgraded due to imprecision.
LH	4RCTs	-0.8	-1.16 to -0.43	0.12	< 0.0001	High	No downgrade. The effect for LH is large and statistically significant (P < 0.0001). The low I² value (12%) indicates good consistency among the studies, supporting a high level of certainty for this outcome, so the evidence level remains high.
LH/FSH	1RCT	-1.39	-1.76 to -1.02	-	0.006	Moderate	Downgrade: Imprecision. This evidence was derived from a single Randomized Controlled Trial (1 RCT), which inherently limits the total sample size and generalizability of the findings. Despite a large and statistically significant effect size, a single study typically warrants a downgrade for imprecision due to limited optimal information size. Consequently, the certainty was downgraded by one le…
T	-	-	-	-	-	-	No data available.
FBG	-	-	-	-	-	-	No data available.
FINS	1RCT	-2.02	-4.23 to 0.19	-	0.07	Low	Downgrade: Imprecision. The effect size for FINS was large, but the P-value did not reach statistical significance (P = 0.07). Given that only 1 RCT was included and the precision of the effect estimate was insufficient, this led to a downgrade of the evidence level to low.
HOMA-IR	2RCTs	-0.1	-0.16 to -0.05	0	0.0001	High	No downgrade. The effect for HOMA-IR is small but statistically significant (P < 0.0001). The I² value of 0% indicates excellent consistency between the studies, so the evidence level remains high.
SAS	-	-	-	-	-	-	No data available.
SDS	-	-	-	-	-	-	No data available.
